# Supplementary material for: RbSn2(PO4)3, a NASICON-type phosphate
Source: Acta Crystallogr Sect E Struct Rep Online. 2011 Apr 29;67(Pt 5):i32. doi: 10.1107/S1600536811014310 (PMC3089237; doi:10.1107/S1600536811014310)
Supplement: Supplementary file 1 [file e-67-00i32-sup1.cif]

##############################################################################
#                                                                            #
# This CIF contains the data in a paper accepted for publication in          #
# Acta Crystallographica Section E. It conforms to the requirements of       #
# Notes for Authors for Acta Crystallographica Section E, and has been       #
# peer reviewed under the auspices of the IUCr Commission on Journals.       #
#                                                                            #
# Full details of the Crystallographic Information File format               #
# are given in the paper "The Crystallographic Information File (CIF):       #
# a New Standard Archive File for Crystallography" by S. R. Hall, F. H.      #
# Allen and I. D. Brown [Acta Cryst. (1991), A47, 655-685].                  #
#                                                                            #
# The current version of the core CIF dictionary is obtainable from          #
# ftp://ftp.iucr.org/pub/cif_core.dic.                                       #
#                                                                            #
# Software is freely available for graphical display of the structure(s)     #
# in this CIF. For information consult the CIF software page                 #
# http://www.iucr.org/resources/cif/software.                                #
#                                                                            #
# This file may be used for bona fide research purposes within the           #
# scientific community so long as proper attribution is given to the journal # 
# article from which it was obtained.                                        #
#                                                                            #
##############################################################################
data_I
_audit_creation_method     SHELXL-97
_chemical_name_systematic
;
rubidium ditin(IV) tris(phosphate)
;
_chemical_name_common     ?
_chemical_formula_moiety     'O12 P3 Rb Sn2'
_chemical_formula_sum     'O12 P3 Rb Sn2'
_chemical_formula_iupac     'Rb Sn2 (P O4)3'
_chemical_formula_weight     607.76
_chemical_melting_point     ?
_symmetry_cell_setting     trigonal
_symmetry_space_group_name_H-M     'R -3'
_symmetry_space_group_name_Hall     '-R 3'
loop_
    _symmetry_equiv_pos_as_xyz
    'x, y, z'
    '-y, x-y, z'
    '-x+y, -x, z'
    'x+2/3, y+1/3, z+1/3'
    '-y+2/3, x-y+1/3, z+1/3'
    '-x+y+2/3, -x+1/3, z+1/3'
    'x+1/3, y+2/3, z+2/3'
    '-y+1/3, x-y+2/3, z+2/3'
    '-x+y+1/3, -x+2/3, z+2/3'
    '-x, -y, -z'
    'y, -x+y, -z'
    'x-y, x, -z'
    '-x+2/3, -y+1/3, -z+1/3'
    'y+2/3, -x+y+1/3, -z+1/3'
    'x-y+2/3, x+1/3, -z+1/3'
    '-x+1/3, -y+2/3, -z+2/3'
    'y+1/3, -x+y+2/3, -z+2/3'
    'x-y+1/3, x+2/3, -z+2/3'
_cell_length_a     8.340(4)
_cell_length_b     8.340(4)
_cell_length_c     24.007(8)
_cell_angle_alpha     90.00
_cell_angle_beta     90.00
_cell_angle_gamma     120.00
_cell_volume     1446.1(6)
_cell_formula_units_Z     6
_cell_measurement_reflns_used     1316
_cell_measurement_theta_min     2.5458
_cell_measurement_theta_max     27.4835
_cell_measurement_temperature     293(2)
_cell_special_details     ?
_exptl_crystal_description     prism
_exptl_crystal_colour     colourless
_exptl_crystal_size_max     0.20
_exptl_crystal_size_mid     0.05
_exptl_crystal_size_min     0.05
_exptl_crystal_density_diffrn     4.187
_exptl_crystal_density_meas     ?
_exptl_crystal_density_method     'not measured'
_exptl_crystal_F_000     1668
_exptl_absorpt_coefficient_mu     10.763
_exptl_absorpt_correction_type     multi-scan
_exptl_absorpt_process_details     '(<i>ABSCOR</i>; Higashi, 1995)'
_exptl_absorpt_correction_T_min     0.2221
_exptl_absorpt_correction_T_max     0.6152
_exptl_special_details
;
;
_diffrn_ambient_temperature     293(2)
_diffrn_radiation_type     MoK\a
_diffrn_radiation_wavelength     0.71073
_diffrn_radiation_source     'fine-focus sealed tube'
_diffrn_radiation_monochromator     'Graphite monochromator'
_diffrn_measurement_device_type     'Rigaku Mercury70 CCD'
_diffrn_measurement_method     \w
_diffrn_detector_area_resol_mean     14.6306
_diffrn_reflns_number     3765
_diffrn_reflns_av_R_equivalents     0.0358
_diffrn_reflns_av_sigmaI/netI     0.0242
_diffrn_reflns_theta_min     2.55
_diffrn_reflns_theta_max     27.48
_diffrn_reflns_theta_full     27.48
_diffrn_measured_fraction_theta_max     0.999
_diffrn_measured_fraction_theta_full     0.999
_diffrn_reflns_limit_h_min     -9
_diffrn_reflns_limit_h_max     10
_diffrn_reflns_limit_k_min     -10
_diffrn_reflns_limit_k_max     10
_diffrn_reflns_limit_l_min     -29
_diffrn_reflns_limit_l_max     31
_refine_special_details
;
Refinement of <i>F</i>^2^ against ALL reflections. The weighted <i>R</i>-factor
<i>wR</i> and goodness of fit <i>S</i> are based on <i>F</i>^2^, conventional
<i>R</i>-factors <i>R</i> are based on <i>F</i>, with <i>F</i> set to zero for
negative <i>F</i>^2^. The threshold expression of <i>F</i>^2^ >
\s(<i>F</i>^2^) is used only for calculating <i>R</i>-factors(gt) <i>etc</i>.
and is not relevant to the choice of reflections for refinement.
<i>R</i>-factors based on <i>F</i>^2^ are statistically about twice as large
as those based on <i>F</i>, and <i>R</i>- factors based on ALL data will be
even larger.
;
_reflns_number_total     742
_reflns_number_gt     711
_reflns_threshold_expression     I>2\s(I)
_refine_ls_structure_factor_coef     Fsqd
_refine_ls_matrix_type     full
_refine_ls_R_factor_all     0.0285
_refine_ls_R_factor_gt     0.0259
_refine_ls_wR_factor_gt     0.0426
_refine_ls_wR_factor_ref     0.0433
_refine_ls_goodness_of_fit_ref     1.158
_refine_ls_restrained_S_all     1.158
_refine_ls_number_reflns     742
_refine_ls_number_parameters     57
_refine_ls_number_restraints     0
_refine_ls_hydrogen_treatment     .
_refine_ls_weighting_scheme     calc
_refine_ls_weighting_details
        'calc w=1/[\s^2^(Fo^2^)+(0.0097P)^2^+13.5872P] where P=(Fo^2^+2Fc^2^)/3'
_atom_sites_solution_hydrogens     .
_atom_sites_solution_primary     direct
_atom_sites_solution_secondary     difmap
_refine_ls_shift/su_max     0.000
_refine_ls_shift/su_mean     0.000
_refine_diff_density_max     0.650
_refine_diff_density_min     -0.727
_refine_ls_extinction_method     none
_refine_ls_extinction_coef     ?
loop_
    _atom_type_symbol
    _atom_type_description
    _atom_type_scat_dispersion_real
    _atom_type_scat_dispersion_imag
    _atom_type_scat_source
    'O' 'O' 0.0106 0.0060
                         'International Tables Vol C Tables 4.2.6.8 and 6.1.1.4'
    'P' 'P' 0.1023 0.0942
                         'International Tables Vol C Tables 4.2.6.8 and 6.1.1.4'
    'Rb' 'Rb' -0.9393 2.9676
                         'International Tables Vol C Tables 4.2.6.8 and 6.1.1.4'
    'Sn' 'Sn' -0.6537 1.4246
                         'International Tables Vol C Tables 4.2.6.8 and 6.1.1.4'
_computing_data_collection     '<i>CrystalClear</i> (Rigaku, 2004)'
_computing_cell_refinement     '<i>CrystalClear</i> (Rigaku, 2004)'
_computing_data_reduction     '<i>CrystalClear</i> (Rigaku, 2004)'
_computing_structure_solution
;
SHELXS97 (Sheldrick, 2008) and PLATON (Spek, 2009)
;
_computing_structure_refinement     '<i>SHELXL97</i> (Sheldrick, 2008)'
_computing_molecular_graphics     '<i>DIAMOND</i> (Brandenburg, 2004)'
_computing_publication_material     '<i>SHELXTL</i> (Sheldrick, 2008)'
_iucr_refine_instruction_details
;
TITL a in R-3
CELL 0.71073 8.3400 8.3400 24.0070 90.000 90.000 120.000
ZERR 6.0000 0.0040 0.0040 0.0080 0.000 0.000 0.000
LATT 3
SYMM -Y, X-Y, Z
SYMM -X+Y, -X, Z
SFAC O P RB SN
UNIT 72 18 6 12
MERG 2
FMAP 2
GRID
PLAN 20
TEMP 25
SIZE 0.2 0.05 0.05
BOND $H
TWIN 0 1 0 1 0 0 0 0 -1
BASF   0.49701
L.S. 20
ACTA
WGHT    0.009700   13.587200
FVAR       0.11904
SN1   4    0.666667    0.333333   -0.017066    10.33333    0.00506    0.00506 =
         0.00390    0.00000    0.00000    0.00253
RB1   3    0.333333    0.666667    0.166667    10.16667    0.02211    0.02211 =
         0.00510    0.00000    0.00000    0.01105
P1    2    0.377955    0.331860    0.083832    11.00000    0.00461    0.00684 =
         0.00501    0.00077    0.00001    0.00218
O1    1    0.217243    0.146255    0.103320    11.00000    0.00752    0.00829 =
         0.00970    0.00248    0.00437    0.00284
SN2   4    0.000000    0.000000    0.155278    10.33333    0.00549    0.00549 =
         0.00372    0.00000    0.00000    0.00275
RB2   3    0.000000    0.000000    0.000000    10.16667    0.03037    0.03037 =
         0.00731    0.00000    0.00000    0.01519
O2    1    0.449691    0.292795    0.030145    11.00000    0.00925    0.01830 =
         0.00939   -0.00286    0.00197    0.00789
O3    1    0.308314    0.466435    0.070592    11.00000    0.01382    0.00983 =
         0.00644    0.00008   -0.00229    0.00766
O4    1    0.524827    0.420730    0.129869    11.00000    0.01143    0.00766 =
         0.00996   -0.00052   -0.00499    0.00347
HKLF 4  1  1.0000 -1.0000 0.0000 -1.0000 0.0000 1.0000 -1.0000 -1.0000 -1.0000
REM  a in R-3
REM R1 =  0.0259 for    711 Fo > 4sig(Fo)  and  0.0285 for all    742 data
REM     57 parameters refined using      0 restraints
END
WGHT      0.0096     13.6720
REM Highest difference peak  0.650,  deepest hole -0.727,  1-sigma level  0.173
Q1    1   0.0000  0.0000  0.0574  10.33333  0.05    0.65
Q2    1   0.0000  0.0000  0.1969  10.33333  0.05    0.64
Q3    1   0.5331  0.3317  0.0811  11.00000  0.05    0.58
Q4    1   0.2011  0.7739  0.1538  11.00000  0.05    0.57
Q5    1   0.6319  0.6000  0.1760  11.00000  0.05    0.57
Q6    1   0.3736  0.2696  0.1448  11.00000  0.05    0.53
Q7    1   0.4950  0.6034  0.0656  11.00000  0.05    0.52
Q8    1   0.2538  0.2198  0.1158  11.00000  0.05    0.52
Q9    1   0.2983  0.3599  0.0045  11.00000  0.05    0.51
Q10   1   0.5698  0.4596  0.1868  11.00000  0.05    0.51
Q11   1   0.3136  0.4082  0.0599  11.00000  0.05    0.50
Q12   1  -0.1401 -0.0285  0.0398  11.00000  0.05    0.50
Q13   1   0.5172  0.2771  0.1419  11.00000  0.05    0.49
Q14   1   0.3967  0.2751  0.0583  11.00000  0.05    0.49
Q15   1   0.6188  0.5207  0.0449  11.00000  0.05    0.48
Q16   1   0.4833  0.2520  0.0407  11.00000  0.05    0.48
Q17   1   0.6607  0.6008  0.0838  11.00000  0.05    0.48
Q18   1   0.5261  0.4683  0.0126  11.00000  0.05    0.47
Q19   1   0.1724 -0.0228  0.0923  11.00000  0.05    0.46
Q20   1   0.2292  0.1965  0.0652  11.00000  0.05    0.46
;
loop_
    _atom_site_type_symbol
    _atom_site_label
    _atom_site_fract_x
    _atom_site_fract_y
    _atom_site_fract_z
    _atom_site_U_iso_or_equiv
    _atom_site_adp_type
    _atom_site_calc_flag
    _atom_site_refinement_flags
    _atom_site_occupancy
    _atom_site_symmetry_multiplicity
    _atom_site_disorder_assembly
    _atom_site_disorder_group
    Sn Sn1 0.6667 0.3333 -0.01707(2) 0.00467(15) Uani d S 1 3 . .
    Rb Rb1 0.3333 0.6667 0.1667 0.0164(3) Uani d S 1 6 . .
    P P1 0.3780(2) 0.3319(3) 0.08383(7) 0.0058(2) Uani d . 1 1 . .
    O O1 0.2172(6) 0.1463(5) 0.10332(14) 0.0090(9) Uani d . 1 1 . .
    Sn Sn2 0.0000 0.0000 0.15528(2) 0.00490(15) Uani d S 1 3 . .
    Rb Rb2 0.0000 0.0000 0.0000 0.0227(4) Uani d S 1 6 . .
    O O2 0.4497(6) 0.2928(6) 0.03015(16) 0.0119(10) Uani d . 1 1 . .
    O O3 0.3083(6) 0.4664(6) 0.07059(16) 0.0093(9) Uani d . 1 1 . .
    O O4 0.5248(6) 0.4207(6) 0.12987(14) 0.0103(10) Uani d . 1 1 . .
loop_
    _atom_site_aniso_label
    _atom_site_aniso_U_11
    _atom_site_aniso_U_22
    _atom_site_aniso_U_33
    _atom_site_aniso_U_12
    _atom_site_aniso_U_13
    _atom_site_aniso_U_23
    Sn1 0.0051(2) 0.0051(2) 0.0039(3) 0.00253(11) 0.000 0.000
    Rb1 0.0221(5) 0.0221(5) 0.0051(5) 0.0111(2) 0.000 0.000
    P1 0.0046(8) 0.0068(6) 0.0050(6) 0.0022(7) 0.0000(6) 0.0008(5)
    O1 0.008(2) 0.008(2) 0.0097(17) 0.0028(17) 0.0044(15) 0.0025(14)
    Sn2 0.0055(2) 0.0055(2) 0.0037(3) 0.00275(11) 0.000 0.000
    Rb2 0.0304(6) 0.0304(6) 0.0073(6) 0.0152(3) 0.000 0.000
    O2 0.009(2) 0.018(2) 0.009(2) 0.008(2) 0.0020(17) -0.0029(17)
    O3 0.014(2) 0.010(2) 0.0064(17) 0.0077(19) -0.0023(16) 0.0001(16)
    O4 0.011(2) 0.008(2) 0.0100(17) 0.003(2) -0.0050(17) -0.0005(16)
_geom_special_details
;
All e.s.d.'s (except the e.s.d. in the dihedral angle between two l.s. planes)
are estimated using the full covariance matrix. The cell e.s.d.'s are taken
into account individually in the estimation of e.s.d.'s in distances, angles
and torsion angles; correlations between e.s.d.'s in cell parameters are only
used when they are defined by crystal symmetry. An approximate (isotropic)
treatment of cell e.s.d.'s is used for estimating e.s.d.'s involving l.s.
planes.
;
loop_
    _geom_bond_atom_site_label_1
    _geom_bond_atom_site_label_2
    _geom_bond_site_symmetry_2
    _geom_bond_distance
    _geom_bond_publ_flag
    Sn1 O2 2_655 2.015(4) ?
    Sn1 O2 3_665 2.015(4) ?
    Sn1 O2 . 2.015(4) y
    Sn1 O3 12_655 2.033(4) ?
    Sn1 O3 11 2.033(4) y
    Sn1 O3 10_665 2.033(4) ?
    Sn1 Rb1 7_544 3.5915(13) ?
    Rb1 O3 13_565 2.794(4) ?
    Rb1 O3 14_455 2.794(4) ?
    Rb1 O3 15 2.794(4) ?
    Rb1 O3 . 2.793(4) ?
    Rb1 O3 3_565 2.794(4) ?
    Rb1 O3 2_665 2.794(4) ?
    Rb1 O4 13_565 3.289(5) ?
    Rb1 O4 3_565 3.288(5) ?
    Rb1 O4 15 3.288(5) ?
    Rb1 O4 14_455 3.288(5) ?
    Rb1 O4 2_665 3.288(5) ?
    Rb1 O4 . 3.288(5) ?
    P1 O2 . 1.523(4) y
    P1 O1 . 1.529(4) y
    P1 O3 . 1.533(4) y
    P1 O4 . 1.537(4) y
    P1 Rb2 . 3.595(2) ?
    O1 Sn2 . 2.029(4) ?
    O1 Rb2 . 2.952(4) ?
    Sn2 O1 3 2.029(4) ?
    Sn2 O1 2 2.029(4) ?
    Sn2 O4 13 2.033(4) ?
    Sn2 O4 15_445 2.033(4) ?
    Sn2 O4 14_455 2.033(4) ?
    Sn2 Rb2 . 3.7278(13) ?
    Rb2 O1 12 2.952(4) ?
    Rb2 O1 3 2.952(4) ?
    Rb2 O1 10 2.952(4) ?
    Rb2 O1 11 2.952(4) ?
    Rb2 O1 2 2.952(4) ?
    Rb2 O2 10 3.375(5) ?
    Rb2 O2 12 3.375(5) ?
    Rb2 O2 3 3.375(5) ?
    Rb2 O2 11 3.375(5) ?
    Rb2 O2 2 3.375(5) ?
    Rb2 O2 . 3.376(5) ?
    O3 Sn1 10_665 2.034(4) ?
    O4 Sn2 13 2.033(4) ?
loop_
    _geom_angle_atom_site_label_1
    _geom_angle_atom_site_label_2
    _geom_angle_atom_site_label_3
    _geom_angle_site_symmetry_1
    _geom_angle_site_symmetry_3
    _geom_angle
    _geom_angle_publ_flag
    O2 Sn1 O2 2_655 3_665 91.47(17) ?
    O2 Sn1 O2 2_655 . 91.47(17) ?
    O2 Sn1 O2 3_665 . 91.47(17) ?
    O2 Sn1 O3 2_655 12_655 83.62(17) ?
    O2 Sn1 O3 3_665 12_655 102.00(17) ?
    O2 Sn1 O3 . 12_655 165.74(17) ?
    O2 Sn1 O3 2_655 11 102.00(17) ?
    O2 Sn1 O3 3_665 11 165.74(17) ?
    O2 Sn1 O3 . 11 83.62(17) ?
    O3 Sn1 O3 12_655 11 84.32(17) ?
    O2 Sn1 O3 2_655 10_665 165.74(17) ?
    O2 Sn1 O3 3_665 10_665 83.62(17) ?
    O2 Sn1 O3 . 10_665 102.00(17) ?
    O3 Sn1 O3 12_655 10_665 84.32(17) ?
    O3 Sn1 O3 11 10_665 84.32(17) ?
    O2 Sn1 Rb1 2_655 7_544 124.22(12) ?
    O2 Sn1 Rb1 3_665 7_544 124.22(12) ?
    O2 Sn1 Rb1 . 7_544 124.22(12) ?
    O3 Sn1 Rb1 12_655 7_544 50.81(11) ?
    O3 Sn1 Rb1 11 7_544 50.81(11) ?
    O3 Sn1 Rb1 10_665 7_544 50.81(11) ?
    O3 Rb1 O3 13_565 14_455 58.49(13) ?
    O3 Rb1 O3 13_565 15 58.49(13) ?
    O3 Rb1 O3 14_455 15 58.49(13) ?
    O3 Rb1 O3 13_565 . 180.0 ?
    O3 Rb1 O3 14_455 . 121.51(13) ?
    O3 Rb1 O3 15 . 121.51(13) ?
    O3 Rb1 O3 13_565 3_565 121.51(13) ?
    O3 Rb1 O3 14_455 3_565 121.51(13) ?
    O3 Rb1 O3 15 3_565 180.0 ?
    O3 Rb1 O3 . 3_565 58.49(13) ?
    O3 Rb1 O3 13_565 2_665 121.51(13) ?
    O3 Rb1 O3 14_455 2_665 180.0 ?
    O3 Rb1 O3 15 2_665 121.51(13) ?
    O3 Rb1 O3 . 2_665 58.49(13) ?
    O3 Rb1 O3 3_565 2_665 58.49(13) ?
    O3 Rb1 O4 13_565 13_565 47.14(10) ?
    O3 Rb1 O4 14_455 13_565 75.80(10) ?
    O3 Rb1 O4 15 13_565 105.07(10) ?
    O3 Rb1 O4 . 13_565 132.87(10) ?
    O3 Rb1 O4 3_565 13_565 74.93(10) ?
    O3 Rb1 O4 2_665 13_565 104.20(10) ?
    O3 Rb1 O4 13_565 3_565 104.20(11) ?
    O3 Rb1 O4 14_455 3_565 74.93(10) ?
    O3 Rb1 O4 15 3_565 132.86(10) ?
    O3 Rb1 O4 . 3_565 75.80(11) ?
    O3 Rb1 O4 3_565 3_565 47.14(10) ?
    O3 Rb1 O4 2_665 3_565 105.07(10) ?
    O4 Rb1 O4 13_565 3_565 66.94(5) ?
    O3 Rb1 O4 13_565 15 75.80(11) ?
    O3 Rb1 O4 14_455 15 105.07(10) ?
    O3 Rb1 O4 15 15 47.14(10) ?
    O3 Rb1 O4 . 15 104.20(11) ?
    O3 Rb1 O4 3_565 15 132.87(10) ?
    O3 Rb1 O4 2_665 15 74.93(10) ?
    O4 Rb1 O4 13_565 15 113.06(5) ?
    O4 Rb1 O4 3_565 15 180.0 ?
    O3 Rb1 O4 13_565 14_455 105.07(10) ?
    O3 Rb1 O4 14_455 14_455 47.14(10) ?
    O3 Rb1 O4 15 14_455 75.80(11) ?
    O3 Rb1 O4 . 14_455 74.93(10) ?
    O3 Rb1 O4 3_565 14_455 104.20(11) ?
    O3 Rb1 O4 2_665 14_455 132.87(10) ?
    O4 Rb1 O4 13_565 14_455 113.06(5) ?
    O4 Rb1 O4 3_565 14_455 66.94(5) ?
    O4 Rb1 O4 15 14_455 113.06(5) ?
    O3 Rb1 O4 13_565 2_665 74.93(10) ?
    O3 Rb1 O4 14_455 2_665 132.86(10) ?
    O3 Rb1 O4 15 2_665 104.20(11) ?
    O3 Rb1 O4 . 2_665 105.08(10) ?
    O3 Rb1 O4 3_565 2_665 75.80(11) ?
    O3 Rb1 O4 2_665 2_665 47.14(10) ?
    O4 Rb1 O4 13_565 2_665 66.94(5) ?
    O4 Rb1 O4 3_565 2_665 113.06(5) ?
    O4 Rb1 O4 15 2_665 66.94(5) ?
    O4 Rb1 O4 14_455 2_665 180.0 ?
    O3 Rb1 O4 13_565 . 132.86(10) ?
    O3 Rb1 O4 14_455 . 104.20(10) ?
    O3 Rb1 O4 15 . 74.92(10) ?
    O3 Rb1 O4 . . 47.14(10) ?
    O3 Rb1 O4 3_565 . 105.08(10) ?
    O3 Rb1 O4 2_665 . 75.80(10) ?
    O4 Rb1 O4 13_565 . 180.0 ?
    O4 Rb1 O4 3_565 . 113.06(5) ?
    O4 Rb1 O4 15 . 66.94(5) ?
    O4 Rb1 O4 14_455 . 66.94(5) ?
    O4 Rb1 O4 2_665 . 113.06(5) ?
    O2 P1 O1 . . 106.4(3) ?
    O2 P1 O3 . . 108.3(2) ?
    O1 P1 O3 . . 110.1(3) ?
    O2 P1 O4 . . 114.1(2) ?
    O1 P1 O4 . . 110.6(2) ?
    O3 P1 O4 . . 107.4(2) ?
    O2 P1 Rb2 . . 69.43(19) ?
    O1 P1 Rb2 . . 53.44(15) ?
    O3 P1 Rb2 . . 86.57(16) ?
    O4 P1 Rb2 . . 162.60(19) ?
    O2 P1 Rb1 . . 147.0(2) ?
    O1 P1 Rb1 . . 103.79(16) ?
    O3 P1 Rb1 . . 47.30(15) ?
    O4 P1 Rb1 . . 66.10(17) ?
    Rb2 P1 Rb1 . . 121.07(4) ?
    P1 O1 Sn2 . . 149.8(3) ?
    P1 O1 Rb2 . . 101.98(17) ?
    Sn2 O1 Rb2 . . 95.11(15) ?
    O1 Sn2 O1 . 3 86.16(16) ?
    O1 Sn2 O1 . 2 86.16(16) ?
    O1 Sn2 O1 3 2 86.16(16) ?
    O1 Sn2 O4 . 13 93.48(16) ?
    O1 Sn2 O4 3 13 89.54(16) ?
    O1 Sn2 O4 2 13 175.70(16) ?
    O1 Sn2 O4 . 15_445 175.70(16) ?
    O1 Sn2 O4 3 15_445 93.48(16) ?
    O1 Sn2 O4 2 15_445 89.54(16) ?
    O4 Sn2 O4 13 15_445 90.80(16) ?
    O1 Sn2 O4 . 14_455 89.54(16) ?
    O1 Sn2 O4 3 14_455 175.70(16) ?
    O1 Sn2 O4 2 14_455 93.48(16) ?
    O4 Sn2 O4 13 14_455 90.80(16) ?
    O4 Sn2 O4 15_445 14_455 90.80(16) ?
    O1 Sn2 Rb2 . . 52.06(11) ?
    O1 Sn2 Rb2 3 . 52.06(11) ?
    O1 Sn2 Rb2 2 . 52.06(11) ?
    O4 Sn2 Rb2 13 . 124.70(11) ?
    O4 Sn2 Rb2 15_445 . 124.69(11) ?
    O4 Sn2 Rb2 14_455 . 124.69(11) ?
    O1 Rb2 O1 12 3 180.0(3) ?
    O1 Rb2 O1 12 10 56.00(13) ?
    O1 Rb2 O1 3 10 124.00(13) ?
    O1 Rb2 O1 12 11 56.00(13) ?
    O1 Rb2 O1 3 11 124.00(13) ?
    O1 Rb2 O1 10 11 56.00(13) ?
    O1 Rb2 O1 12 2 124.00(13) ?
    O1 Rb2 O1 3 2 56.00(13) ?
    O1 Rb2 O1 10 2 124.00(13) ?
    O1 Rb2 O1 11 2 180.00(17) ?
    O1 Rb2 O1 12 . 124.00(13) ?
    O1 Rb2 O1 3 . 56.00(13) ?
    O1 Rb2 O1 10 . 180.0 ?
    O1 Rb2 O1 11 . 124.00(13) ?
    O1 Rb2 O1 2 . 56.00(13) ?
    O1 Rb2 O2 12 10 94.20(11) ?
    O1 Rb2 O2 3 10 85.80(11) ?
    O1 Rb2 O2 10 10 44.81(10) ?
    O1 Rb2 O2 11 10 95.50(10) ?
    O1 Rb2 O2 2 10 84.50(10) ?
    O1 Rb2 O2 . 10 135.19(10) ?
    O1 Rb2 O2 12 12 44.81(10) ?
    O1 Rb2 O2 3 12 135.19(10) ?
    O1 Rb2 O2 10 12 95.50(10) ?
    O1 Rb2 O2 11 12 94.20(11) ?
    O1 Rb2 O2 2 12 85.80(11) ?
    O1 Rb2 O2 . 12 84.50(10) ?
    O2 Rb2 O2 10 12 115.54(5) ?
    O1 Rb2 O2 12 3 135.19(10) ?
    O1 Rb2 O2 3 3 44.81(10) ?
    O1 Rb2 O2 10 3 84.50(10) ?
    O1 Rb2 O2 11 3 85.80(11) ?
    O1 Rb2 O2 2 3 94.20(11) ?
    O1 Rb2 O2 . 3 95.50(10) ?
    O2 Rb2 O2 10 3 64.46(5) ?
    O2 Rb2 O2 12 3 180.00(19) ?
    O1 Rb2 O2 12 11 95.50(10) ?
    O1 Rb2 O2 3 11 84.50(10) ?
    O1 Rb2 O2 10 11 94.20(11) ?
    O1 Rb2 O2 11 11 44.81(10) ?
    O1 Rb2 O2 2 11 135.19(10) ?
    O1 Rb2 O2 . 11 85.80(11) ?
    O2 Rb2 O2 10 11 115.54(5) ?
    O2 Rb2 O2 12 11 115.54(5) ?
    O2 Rb2 O2 3 11 64.46(5) ?
    O1 Rb2 O2 12 2 84.50(10) ?
    O1 Rb2 O2 3 2 95.50(10) ?
    O1 Rb2 O2 10 2 85.80(11) ?
    O1 Rb2 O2 11 2 135.19(10) ?
    O1 Rb2 O2 2 2 44.81(10) ?
    O1 Rb2 O2 . 2 94.20(11) ?
    O2 Rb2 O2 10 2 64.46(5) ?
    O2 Rb2 O2 12 2 64.46(5) ?
    O2 Rb2 O2 3 2 115.54(5) ?
    O2 Rb2 O2 11 2 180.0(2) ?
    O1 Rb2 O2 12 . 85.80(11) ?
    O1 Rb2 O2 3 . 94.20(11) ?
    O1 Rb2 O2 10 . 135.19(10) ?
    O1 Rb2 O2 11 . 84.50(10) ?
    O1 Rb2 O2 2 . 95.50(10) ?
    O1 Rb2 O2 . . 44.81(10) ?
    O2 Rb2 O2 10 . 180.0 ?
    O2 Rb2 O2 12 . 64.47(5) ?
    O2 Rb2 O2 3 . 115.53(5) ?
    O2 Rb2 O2 11 . 64.46(5) ?
    O2 Rb2 O2 2 . 115.54(5) ?
    P1 O2 Sn1 . . 148.8(3) ?
    P1 O2 Rb2 . . 85.6(2) ?
    Sn1 O2 Rb2 . . 125.48(17) ?
    P1 O3 Sn1 . 10_665 144.2(3) ?
    P1 O3 Rb1 . . 108.91(19) ?
    Sn1 O3 Rb1 10_665 . 94.85(15) ?
    P1 O4 Sn2 . 13 134.6(3) ?
    P1 O4 Rb1 . . 88.59(19) ?
    Sn2 O4 Rb1 13 . 128.46(15) ?
data_global
_journal_date_recd_electronic     2011-03-13
_journal_date_accepted     2011-04-16
_journal_name_full     'Acta Crystallographica, Section E'
_journal_year     2011
_journal_volume     67
_journal_issue      5
_journal_page_first     i32
_journal_page_last     i32
_journal_paper_category     QI
_journal_coeditor_code     WM2466
_publ_contact_author_name     'Dan Zhao'
_publ_contact_author_address
;
Department of Physics and Chemistry, Henan Polytechnic University, Jiaozuo,
 Henan 454000, People's Republic of China
;
_publ_contact_author_email     'iamzd@hpu.edu.cn'
_publ_contact_author_fax     ?
_publ_contact_author_phone     ?
_publ_section_title
;
RbSn~2~(PO~4~)~3~, a NASICON-type phosphate
;
loop_
    _publ_author_name
    _publ_author_footnote
    _publ_author_address
    'Zhao, Dan' .
;
Department of Physics and Chemistry, Henan Polytechnic University, Jiaozuo,
Henan 454000, People's Republic of China
;
    'Li, FeiFei' .
;
Department of Physics and Chemistry, Henan Polytechnic University, Jiaozuo,
Henan 454000, People's Republic of China
;
    'Qiu, Shen' .
;
Department of Physics and Chemistry, Henan Polytechnic University, Jiaozuo,
Henan 454000, People's Republic of China
;
    'Jiao, Jiali' .
;
Department of Physics and Chemistry, Henan Polytechnic University, Jiaozuo,
Henan 454000, People's Republic of China
;
    'Ren, Junran' .
;
Department of Physics and Chemistry, Henan Polytechnic University, Jiaozuo,
Henan 454000, People's Republic of China
;
