# Supplementary material for: RbSn2(PO4)3, a NASICON-type phosphate
Source: Acta Crystallogr Sect E Struct Rep Online. 2011 Apr 29;67(Pt 5):i32. doi: 10.1107/S1600536811014310 (PMC3089237; doi:10.1107/S1600536811014310)
Supplement: Supplementary file 2 [file e-67-00i32-Isup2.hkl]

# 
# h,k,l, Fc-squared, Fo-squared, sigma(Fo-squared) and status flag 
# 
data_I
_shelx_title ' a in P1                     New: R-3' 
_shelx_refln_list_code          4 
_shelx_F_calc_maximum      674.47 
_exptl_crystal_F_000      1668.00 
_reflns_d_resolution_high  0.7700 
 
loop_ 
 _symmetry_equiv_pos_as_xyz 
 'x, y, z' 
 '-y, x-y, z' 
 '-x+y, -x, z' 
 'x+2/3, y+1/3, z+1/3' 
 '-y+2/3, x-y+1/3, z+1/3' 
 '-x+y+2/3, -x+1/3, z+1/3' 
 'x+1/3, y+2/3, z+2/3' 
 '-y+1/3, x-y+2/3, z+2/3' 
 '-x+y+1/3, -x+2/3, z+2/3' 
 '-x, -y, -z' 
 'y, -x+y, -z' 
 'x-y, x, -z' 
 '-x+2/3, -y+1/3, -z+1/3' 
 'y+2/3, -x+y+1/3, -z+1/3' 
 'x-y+2/3, x+1/3, -z+1/3' 
 '-x+1/3, -y+2/3, -z+2/3' 
 'y+1/3, -x+y+2/3, -z+2/3' 
 'x-y+1/3, x+2/3, -z+2/3' 
 
_cell_length_a     8.3400 
_cell_length_b     8.3400 
_cell_length_c    24.0070 
_cell_angle_alpha  90.000 
_cell_angle_beta   90.000 
_cell_angle_gamma 120.000 
 
_shelx_F_squared_multiplier     1.000 
 
loop_ 
 _refln_index_h 
 _refln_index_k 
 _refln_index_l 
 _refln_F_squared_calc 
 _refln_F_squared_meas 
 _refln_F_squared_sigma 
 _refln_observed_status 
  -1   2   0   364149.62   358282.03   2024.79 o 
   0   3   0   379201.75   365459.66   2039.63 o 
  -2   4   0   195812.59   191160.89   1150.46 o 
  -4   5   0   291987.12   296959.59   2643.02 o 
  -1   5   0   291391.56   295246.44   2655.32 o 
  -3   6   0   320303.94   324785.28   2537.06 o 
   0   6   0   202414.28   207654.84   1943.18 o 
  -5   7   0   127004.28   125441.48   1645.71 o 
  -2   7   0   126696.92   125827.19   1226.66 o 
  -7   8   0    98512.92   101597.89   1489.86 o 
  -4   8   0   118442.31   117925.16   1494.05 o 
  -1   8   0    98688.22    99976.11   2631.30 o 
  -6   9   0    83955.92    82415.24   1366.40 o 
  -3   9   0    83979.95    87090.45   1670.05 o 
   0   9   0    61068.94    61599.29   1721.65 o 
  -8  10   0    75764.51    78930.87   1746.55 o 
  -5  10   0    61713.67    61145.36   1429.17 o 
  -2  10   0    75922.95    76296.84   1949.27 o 
  -1   1   1      118.42      115.96     40.88 o 
  -3   2   1    12559.60    12497.19    285.39 o 
   0   2   1      866.73      893.84    130.90 o 
  -5   3   1     5335.62     5050.18    260.27 o 
  -2   3   1    12586.68    12205.96    321.83 o 
   1   3   1     2624.27     2492.84    176.22 o 
  -7   4   1      270.28      393.14    193.24 o 
  -4   4   1      717.31      734.76    134.07 o 
  -1   4   1     2649.50     2536.51    192.94 o 
   2   4   1     1581.95     1385.30    164.34 o 
  -9   5   1     7189.41     6450.59    695.85 o 
  -6   5   1    13002.00    12555.43    390.36 o 
  -3   5   1     5302.62     5098.55    226.45 o 
   0   5   1     5623.11     5070.64    266.30 o 
   3   5   1     2291.23     1917.28    355.79 o 
  -8   6   1    10292.83    10060.32   1275.21 o 
  -5   6   1    12897.18    12428.08    448.61 o 
  -2   6   1     1599.79     1216.82    281.15 o 
   1   6   1     1075.84      757.19    197.39 o 
   4   6   1      253.09      781.46    199.27 o 
 -10   7   1      238.06      755.39    306.27 o 
  -7   7   1      385.48      317.76    178.15 o 
  -4   7   1      268.26      536.20    325.02 o 
  -1   7   1     1086.89      886.50    175.59 o 
   2   7   1      349.79      478.50    218.88 o 
  -9   8   1     3267.78     3324.76    791.00 o 
  -6   8   1    10363.63     9886.10    682.85 o 
  -3   8   1     2266.00     1907.22    320.49 o 
   0   8   1     1192.95     1270.02    276.96 o 
  -8   9   1     3294.67     3456.24    538.86 o 
  -5   9   1     7120.15     6491.08    501.02 o 
  -2   9   1      353.16     1196.68    484.21 o 
  -7  10   1      239.40      951.24    344.01 o 
  -4  10   1      252.02      943.66    385.77 o 
   0   1   2     9154.50     9295.44    125.23 o 
  -2   2   2     4641.02     4331.27    171.12 o 
   1   2   2     7557.52     7701.41    337.13 o 
  -4   3   2     4873.35     5059.26    227.20 o 
  -1   3   2     7550.34     7938.58    240.35 o 
   2   3   2      287.82      369.34    130.88 o 
  -6   4   2      418.37      780.43    145.90 o 
  -3   4   2     4845.43     4839.56    270.39 o 
   0   4   2    13562.33    14254.63    379.10 o 
   3   4   2    16042.26    15977.61    485.11 o 
  -8   5   2      817.00      988.39    260.17 o 
  -5   5   2      781.89      765.92    141.02 o 
  -2   5   2      285.80      412.25    137.05 o 
   1   5   2     1265.69     1418.37    181.25 o 
   4   5   2      145.43      562.14    194.52 o 
 -10   6   2     4614.58     3799.51    749.03 o 
  -7   6   2     2548.02     2873.07    522.97 o 
  -4   6   2      417.92      564.00    159.02 o 
  -1   6   2     1258.50     1255.05    258.51 o 
   2   6   2      522.48      736.87    147.14 o 
  -9   7   2      432.45      857.21    279.72 o 
  -6   7   2     2522.21     2869.29    300.97 o 
  -3   7   2    16076.23    16337.54    664.89 o 
   0   7   2     9918.14    10754.06    678.19 o 
   3   7   2    14585.69    13538.79    633.81 o 
  -8   8   2     4041.89     4228.89    353.10 o 
  -5   8   2      807.80      996.34    265.40 o 
  -2   8   2      526.08      421.13    409.66 o 
   1   8   2      124.10      833.57    334.89 o 
  -7   9   2      428.46      513.96    243.61 o 
  -4   9   2      144.51      813.50    223.04 o 
  -1   9   2      124.46      600.56    417.70 o 
  -6  10   2     4652.78     4051.72    866.82 o 
  -3  10   2    14522.69    15103.05   1345.68 o 
   0   0   3      334.99      410.94     80.56 o 
   1   1   3    77043.12    78843.94   1425.23 o 
  -1   2   3    77096.79    78223.16    434.53 o 
   2   2   3     2978.82     4036.93    223.60 o 
  -3   3   3    14606.42    16409.94    240.12 o 
   0   3   3    11071.71    11998.17    304.86 o 
   3   3   3     7499.16     7862.20    416.10 o 
  -5   4   3    12899.51    13221.22    365.17 o 
  -2   4   3     3013.60     4190.15    195.91 o 
   1   4   3      211.69      299.73    128.02 o 
   4   4   3     2138.67     1700.67    371.32 o 
  -7   5   3     1483.07      872.04    247.73 o 
  -4   5   3    12870.62    13273.10    455.30 o 
  -1   5   3      209.38      215.23    165.89 o 
   2   5   3     5452.81     5145.27    305.44 o 
   5   5   3     5244.15     4328.56    816.26 o 
  -9   6   3      979.93      906.98    222.35 o 
  -6   6   3      251.42      649.70    189.81 o 
  -3   6   3     7410.61     7049.74    403.74 o 
   0   6   3     3415.03     3691.37    315.26 o 
   3   6   3        4.57      269.77    184.16 o 
  -8   7   3      508.21     1156.84    287.46 o 
  -5   7   3     1465.56     1885.90    292.68 o 
  -2   7   3     5466.13     5619.97    340.64 o 
   1   7   3     1595.73     1747.45    307.98 o 
 -10   8   3      556.05     1235.65    353.74 o 
  -7   8   3      508.83      843.95    231.37 o 
  -4   8   3     2148.07     1981.56    305.49 o 
  -1   8   3     1604.64     1447.91    346.23 o 
   2   8   3     2207.47     1243.42    291.99 o 
  -9   9   3      113.14      517.82    279.98 o 
  -6   9   3      980.58     1251.22    377.23 o 
  -3   9   3        4.53      617.65    268.65 o 
   0   9   3      438.33      608.87    270.58 o 
  -8  10   3      556.82     1581.48    262.34 o 
  -5  10   3     5232.48     4636.45    575.50 o 
  -2  10   3     2223.70      898.14    318.05 o 
  -1   1   4    55138.41    55990.66    334.23 o 
  -3   2   4    17126.04    15758.82    317.32 o 
   0   2   4   119766.25   120457.66    889.05 o 
  -5   3   4    54817.26    55189.38    811.92 o 
  -2   3   4    16993.68    15285.71    339.62 o 
   1   3   4    34808.22    35911.88    624.87 o 
  -7   4   4     7323.95     7335.12    368.57 o 
  -4   4   4     1878.91     1887.41    108.14 o 
  -1   4   4    34563.27    35325.54    603.41 o 
   2   4   4    29620.49    29804.06    695.23 o 
  -9   5   4    28634.03    28582.81   1771.44 o 
  -6   5   4    78882.59    80578.40    907.46 o 
  -3   5   4    54931.66    57191.81    935.26 o 
   0   5   4    43687.63    45180.14    822.16 o 
   3   5   4    25674.57    26251.34    772.91 o 
  -8   6   4    31617.00    32381.47    897.03 o 
  -5   6   4    79055.45    80389.91   1041.64 o 
  -2   6   4    29535.08    28869.74    537.74 o 
   1   6   4    17048.44    16395.33    611.01 o 
   4   6   4    10494.63    10425.93    575.15 o 
 -10   7   4     4990.13     4076.88    561.59 o 
  -7   7   4      320.96      894.73    200.55 o 
  -4   7   4     7405.09     7946.44    463.00 o 
  -1   7   4    16919.94    16168.55    518.51 o 
   2   7   4    29071.35    29870.16    830.83 o 
  -9   8   4    25024.90    24822.35   1428.71 o 
  -6   8   4    31483.18    32222.63    765.85 o 
  -3   8   4    25709.97    24945.72    753.51 o 
   0   8   4    17723.73    18919.44    892.55 o 
  -8   9   4    24966.02    24570.83    877.95 o 
  -5   9   4    28666.34    28831.68   1237.73 o 
  -2   9   4    28996.40    28184.42   1231.62 o 
  -7  10   4     4941.97     4979.43    522.53 o 
  -4  10   4    10533.12    11705.71   1233.45 o 
   0   1   5     2467.83     2720.61    167.62 o 
  -2   2   5     1128.94     1252.88     82.33 o 
   1   2   5     5796.91     5988.45    257.67 o 
  -4   3   5      637.73      533.78    140.29 o 
  -1   3   5     5864.97     6197.52    226.64 o 
   2   3   5    12518.65    12363.09    381.12 o 
  -6   4   5    10846.27    11241.08    413.25 o 
  -3   4   5      634.80      753.14    167.33 o 
   0   4   5      899.54     1122.92    170.79 o 
   3   4   5      496.17      590.67    189.53 o 
  -8   5   5     3274.45     3411.34    377.59 o 
  -5   5   5      976.50     1016.06    189.61 o 
  -2   5   5    12431.32    12395.57    323.17 o 
   1   5   5     4645.08     5197.38    323.52 o 
   4   5   5     5299.77     5000.32    451.17 o 
 -10   6   5      468.67     1062.34    242.71 o 
  -7   6   5      899.37      743.59    268.30 o 
  -4   6   5    10906.91    12013.46    479.50 o 
  -1   6   5     4674.90     5179.01    352.76 o 
   2   6   5     6706.99     6486.36    556.50 o 
  -9   7   5      100.26      591.87    300.74 o 
  -6   7   5      898.13     1017.20    230.92 o 
  -3   7   5      492.95      599.90    179.97 o 
   0   7   5     1346.03     1130.68    264.67 o 
   3   7   5      169.61      686.77    204.81 o 
  -8   8   5      766.65      970.37    208.12 o 
  -5   8   5     3255.06     3000.62    350.27 o 
  -2   8   5     6672.32     6753.23    600.88 o 
   1   8   5     4790.62     4339.24    462.47 o 
  -7   9   5      100.13      465.86    217.57 o 
  -4   9   5     5326.26     5621.82    529.33 o 
  -1   9   5     4814.60     4913.66    596.77 o 
  -6  10   5      467.80      357.04    327.45 o 
  -3  10   5      171.00      697.25    341.75 o 
   0   0   6    86808.95    84658.06    827.97 o 
   1   1   6   454911.53   433722.72   1988.79 o 
  -1   2   6   454649.31   435480.09   2444.87 o 
   2   2   6   339855.69   340911.59   2868.25 o 
  -3   3   6    85720.30    84215.85    907.37 o 
   0   3   6   306734.00   313934.12   3093.86 o 
   3   3   6   111491.74   113266.63   1471.77 o 
  -5   4   6   203699.00   201666.50   1958.38 o 
  -2   4   6   339490.19   339820.03   2019.42 o 
   1   4   6   182246.64   183047.59   1566.44 o 
   4   4   6    84415.65    83279.27   1380.58 o 
  -7   5   6   152708.56   155906.56   1633.39 o 
  -4   5   6   203181.53   199036.08   2148.96 o 
  -1   5   6   182620.22   181141.41   1817.48 o 
   2   5   6   119256.53   121062.09   1257.26 o 
   5   5   6    73927.94    76454.88   1623.12 o 
  -9   6   6    75225.66    74043.00   1543.39 o 
  -6   6   6   113057.74   109816.95   1284.75 o 
  -3   6   6   111697.94   113195.27   1449.96 o 
   0   6   6    73950.09    74930.59   1186.43 o 
   3   6   6    87464.70    89164.84   1440.00 o 
  -8   7   6    64453.21    65152.41   1202.87 o 
  -5   7   6   152297.91   151762.11   2200.59 o 
  -2   7   6   119422.83   119452.23   1439.48 o 
   1   7   6    92523.25    93736.98   1368.22 o 
 -10   8   6    54029.00    55233.46   1633.24 o 
  -7   8   6    64305.75    64087.90   1273.94 o 
  -4   8   6    84669.73    86421.87   1307.94 o 
  -1   8   6    92255.41    89591.34   1576.54 o 
   2   8   6    54931.48    53659.48   1406.56 o 
  -9   9   6    65447.62    65328.86   1447.41 o 
  -6   9   6    75280.98    73153.90   1389.53 o 
  -3   9   6    87232.20    91583.62   1703.79 o 
   0   9   6    62663.45    64880.13   1764.13 o 
  -8  10   6    54008.97    53736.33   1432.58 o 
  -5  10   6    74047.40    79159.11   1704.92 o 
  -2  10   6    54914.95    57792.59   2290.83 o 
  -1   1   7      973.99     1074.05    110.88 o 
  -3   2   7     9049.95     9975.01    252.00 o 
   0   2   7     1790.16     1809.32    239.97 o 
  -5   3   7     8155.71     8135.58    312.13 o 
  -2   3   7     8951.29     9929.55    183.18 o 
   1   3   7    16637.93    17103.50    416.65 o 
  -7   4   7     3410.18     3377.59    265.43 o 
  -4   4   7      672.13      447.45    154.46 o 
  -1   4   7    16698.53    16728.73    464.11 o 
   2   4   7     7923.12     8191.79    367.90 o 
  -9   5   7      245.12      478.95    262.77 o 
  -6   5   7    26973.90    26531.75    645.05 o 
  -3   5   7     8060.66     8192.37    369.53 o 
   0   5   7      142.87      618.88    169.42 o 
   3   5   7     3628.34     3144.01    335.20 o 
  -8   6   7     7956.13     7646.13    521.91 o 
  -5   6   7    26844.80    26722.70    600.60 o 
  -2   6   7     8016.05     7637.56    401.23 o 
   1   6   7      860.91      875.18    207.30 o 
   4   6   7      162.01      770.21    268.61 o 
 -10   7   7      264.75      756.93    273.57 o 
  -7   7   7      652.13      621.55    229.78 o 
  -4   7   7     3451.19     3621.89    394.98 o 
  -1   7   7      870.69      960.32    237.86 o 
   2   7   7      644.72      512.89    361.24 o 
  -9   8   7     5422.30     5183.72    521.92 o 
  -6   8   7     7909.52     8207.18    529.79 o 
  -3   8   7     3600.93     3950.07    427.69 o 
   0   8   7      339.92      413.05    587.41 o 
  -8   9   7     5486.51     5690.17    531.21 o 
  -5   9   7      247.95      505.22    298.96 o 
  -2   9   7      651.78     1156.96    337.40 o 
  -7  10   7      262.19      569.15    295.45 o 
  -4  10   7      160.13      686.39    358.74 o 
   0   1   8    56323.64    54312.18    541.33 o 
  -2   2   8    62739.77    63740.79    549.22 o 
   1   2   8    47590.77    47983.68    564.94 o 
  -4   3   8    72633.92    72777.32    868.04 o 
  -1   3   8    47474.02    46824.72    642.47 o 
   2   3   8    13484.25    13795.11    415.35 o 
  -6   4   8    14038.47    14130.51    446.88 o 
  -3   4   8    72625.35    74089.11    906.41 o 
   0   4   8    75351.23    76402.30   1005.01 o 
   3   4   8    57129.64    57560.12    929.55 o 
  -8   5   8     8882.46     8543.84    485.98 o 
  -5   5   8    10725.76    10046.08    489.06 o 
  -2   5   8    13439.26    12816.02    344.53 o 
   1   5   8    10761.12    10621.37    432.70 o 
   4   5   8     5343.37     4499.95    487.78 o 
 -10   6   8    12376.25    11746.83    744.45 o 
  -7   6   8    26590.49    24357.79    826.30 o 
  -4   6   8    14109.97    13215.74    415.81 o 
  -1   6   8    10708.21    10381.60    434.40 o 
   2   6   8     6044.52     5998.95    420.95 o 
  -9   7   8     5001.53     4640.22   1039.09 o 
  -6   7   8    26591.15    25470.85   1047.08 o 
  -3   7   8    57153.90    59401.45    997.04 o 
   0   7   8    45853.77    45902.25    889.06 o 
   3   7   8    22190.78    21814.46   1164.72 o 
  -8   8   8    17173.06    16752.57    907.25 o 
  -5   8   8     8892.57     7921.91    509.59 o 
  -2   8   8     6036.58     5755.04    480.96 o 
   1   8   8     1906.26     2125.47    385.62 o 
  -7   9   8     4970.05     3883.81    580.21 o 
  -4   9   8     5372.01     5546.04    761.70 o 
  -1   9   8     1887.94     1602.37    432.57 o 
  -6  10   8    12325.12    12649.92    825.15 o 
  -3  10   8    22209.52    21027.54   1186.63 o 
   0   0   9      109.40      400.09     90.18 o 
   1   1   9    19198.45    18699.37    265.62 o 
  -1   2   9    19024.55    18620.09    240.25 o 
   2   2   9    10009.05     9989.84    334.90 o 
  -3   3   9     8549.80     9058.79    275.12 o 
   0   3   9     2788.61     2809.47    237.06 o 
   3   3   9      336.92      560.12    160.14 o 
  -5   4   9    13363.71    14132.70    448.90 o 
  -2   4   9    10091.80    10403.83    283.56 o 
   1   4   9     4657.38     4925.69    410.13 o 
   4   4   9     1384.38     1331.56    231.67 o 
  -7   5   9      284.12      529.09    170.79 o 
  -4   5   9    13229.91    13535.75    489.85 o 
  -1   5   9     4602.02     4693.18    303.78 o 
   2   5   9     4662.25     5022.51    347.89 o 
   5   5   9     4146.93     3246.78    500.24 o 
  -9   6   9     1609.49      645.46    371.67 o 
  -6   6   9     6596.51     6838.78    473.31 o 
  -3   6   9      333.68      683.12    247.48 o 
   0   6   9     3160.87     3282.09    408.79 o 
   3   6   9     5820.27     5914.97    566.44 o 
  -8   7   9     2707.74     2713.78    390.35 o 
  -5   7   9      281.08      564.23    181.55 o 
  -2   7   9     4691.50     4752.87    443.24 o 
   1   7   9      799.31      929.29    219.50 o 
  -7   8   9     2710.36     2045.42    351.29 o 
  -4   8   9     1386.95     1600.11    440.01 o 
  -1   8   9      794.17      531.36    329.15 o 
  -6   9   9     1614.92     1498.31    343.75 o 
  -3   9   9     5878.73     5816.61    722.26 o 
  -5  10   9     4098.87     4271.26    516.38 o 
  -1   1  10    12354.96     9563.43    149.51 o 
  -3   2  10   123797.31   127458.26   1212.55 o 
   0   2  10    90594.12    93929.21    964.10 o 
  -5   3  10    21479.77    21120.35    628.55 o 
  -2   3  10   123752.02   127404.04   1215.70 o 
   1   3  10   113278.59   113329.34   1196.10 o 
  -7   4  10    90907.66    93696.97   1584.30 o 
  -4   4  10   106019.44   107422.70    999.74 o 
  -1   4  10   113524.84   112431.64   1148.90 o 
   2   4  10    23830.05    24646.07    580.89 o 
  -9   5  10    29201.30    28567.47    983.45 o 
  -6   5  10    17976.27    18848.88    576.32 o 
  -3   5  10    21410.53    20886.37    299.39 o 
   0   5  10    16190.50    15587.37    542.12 o 
   3   5  10    37289.05    35698.71    900.80 o 
  -8   6  10    29661.14    28655.52    846.17 o 
  -5   6  10    17864.27    17335.21    600.76 o 
  -2   6  10    23962.15    24984.12    592.79 o 
   1   6  10    58458.56    58435.43   1256.35 o 
   4   6  10    34969.65    32199.38   1397.54 o 
  -7   7  10    98462.33    99717.42   1484.16 o 
  -4   7  10    90781.33    89847.03   1345.85 o 
  -1   7  10    58519.45    58907.31   1139.87 o 
   2   7  10    23397.58    22776.98   1084.47 o 
  -9   8  10    16761.03    16706.82    836.25 o 
  -6   8  10    29673.93    29142.61    891.78 o 
  -3   8  10    37324.36    35660.91   1143.00 o 
   0   8  10    47900.87    47450.09   1350.92 o 
  -8   9  10    16836.87    16752.89    760.20 o 
  -5   9  10    29178.95    27281.22   1243.19 o 
  -2   9  10    23313.09    24906.66   1989.96 o 
  -4  10  10    35020.86    33634.12   1246.05 o 
   0   1  11     1491.66     1447.20    121.18 o 
  -2   2  11     8048.30     8769.53    231.70 o 
   1   2  11     9532.38     9607.53    343.08 o 
  -4   3  11     7582.03     8361.67    362.14 o 
  -1   3  11     9435.93     9222.12    282.00 o 
   2   3  11     8965.96     8934.48    409.62 o 
  -6   4  11     4755.37     4704.95    337.67 o 
  -3   4  11     7661.44     7262.46    271.95 o 
   0   4  11      231.26      141.98    240.41 o 
   3   4  11     6432.83     6466.28    376.96 o 
  -8   5  11     3327.37     3278.36    487.77 o 
  -5   5  11       84.90      357.62    178.98 o 
  -2   5  11     9068.57     8949.09    294.30 o 
   1   5  11    13328.98    13274.29    497.67 o 
   4   5  11     3791.81     3070.52    636.89 o 
 -10   6  11      174.22     1415.13    406.57 o 
  -7   6  11     1614.51     1615.42    279.94 o 
  -4   6  11     4699.04     4622.95    372.96 o 
  -1   6  11    13253.06    13173.57    467.41 o 
   2   6  11    10868.61     9865.86    520.34 o 
  -9   7  11     2182.67     2335.01    422.64 o 
  -6   7  11     1611.50     1287.61    262.26 o 
  -3   7  11     6432.38     6835.13    506.20 o 
   0   7  11      154.99      584.14    262.66 o 
  -8   8  11     6134.93     4255.35    667.43 o 
  -5   8  11     3352.42     3314.07    406.13 o 
  -2   8  11    10995.02    10468.46    727.14 o 
   1   8  11     4500.54     3817.15    643.00 o 
  -7   9  11     2164.23     1773.36    355.64 o 
  -4   9  11     3746.75     3632.67    853.13 o 
  -1   9  11     4456.51     4769.95    742.72 o 
  -6  10  11      172.26      658.35    313.17 o 
   0   0  12   197468.95   197544.98   1458.27 o 
   1   1  12    74116.49    73699.59    889.84 o 
  -1   2  12    74018.00    74743.63    753.61 o 
   2   2  12    52001.29    52192.83    899.47 o 
  -3   3  12   186402.70   190722.75   1456.48 o 
   0   3  12   198756.28   194292.91   3054.88 o 
   3   3  12    62192.80    62499.92    887.41 o 
  -5   4  12    52509.57    51188.83    928.61 o 
  -2   4  12    51961.72    51395.80    672.76 o 
   1   4  12    47302.59    47416.04    759.88 o 
   4   4  12    48754.66    50569.53   1450.60 o 
  -7   5  12    36012.01    34142.10    825.99 o 
  -4   5  12    52552.80    52097.53   1129.89 o 
  -1   5  12    47290.17    45759.97    908.77 o 
   2   5  12    28343.33    26627.62    921.45 o 
  -9   6  12    27645.88    26315.64   1086.58 o 
  -6   6  12    59536.63    62908.52   1046.05 o 
  -3   6  12    62219.72    62677.77   1186.23 o 
   0   6  12    73423.52    72428.95   1951.72 o 
   3   6  12    18163.60    16394.35   1029.90 o 
  -8   7  12    28845.47    28206.83    946.65 o 
  -5   7  12    36093.24    35858.74    924.50 o 
  -2   7  12    28338.61    29496.05    823.97 o 
   1   7  12    37731.99    40142.75   1252.80 o 
  -7   8  12    28928.33    29451.23    964.81 o 
  -4   8  12    48643.34    47656.30   1236.77 o 
  -1   8  12    37763.38    38627.73   1032.44 o 
  -6   9  12    27590.02    28345.27    944.66 o 
  -3   9  12    18202.77    16481.85    988.80 o 
  -1   1  13      173.84      192.01     79.88 o 
  -3   2  13     4085.59     4543.67    346.88 o 
   0   2  13     2374.77     2831.11    221.96 o 
  -5   3  13    13551.10    12203.82    398.18 o 
  -2   3  13     4042.14     4301.78    208.46 o 
   1   3  13     3443.27     3432.75    313.91 o 
  -7   4  13      523.22      301.11    196.95 o 
  -4   4  13     4763.48     4513.80    251.93 o 
  -1   4  13     3480.25     2872.02    241.23 o 
   2   4  13    17702.88    17096.13    501.64 o 
  -9   5  13      626.52      282.26    298.55 o 
  -6   5  13     7150.55     7678.02    450.33 o 
  -3   5  13    13604.12    12188.46    367.63 o 
   0   5  13     2434.25     2641.84    379.95 o 
   3   5  13     2547.66     1818.99    296.89 o 
  -8   6  13     2937.60     2445.46    473.75 o 
  -5   6  13     7123.00     7414.44    426.72 o 
  -2   6  13    17728.33    16693.34    645.60 o 
   1   6  13     1059.74     1210.33    272.52 o 
  -7   7  13       83.88      507.76    228.73 o 
  -4   7  13      518.74      676.95    211.86 o 
  -1   7  13     1071.69     1237.87    310.87 o 
   2   7  13      551.04     1265.71    457.60 o 
  -6   8  13     2937.53     2611.58    485.42 o 
  -3   8  13     2540.91     2272.51    430.12 o 
   0   8  13     1510.78     1210.17    523.63 o 
  -5   9  13      633.85      827.81    256.26 o 
  -2   9  13      557.55      965.29    344.25 o 
   0   1  14   104921.91   105881.38   1068.76 o 
  -2   2  14   219417.66   224241.39   1634.36 o 
   1   2  14   140198.05   139463.41   1502.28 o 
  -4   3  14   105397.77   105426.93    965.61 o 
  -1   3  14   140635.83   139742.59   1063.07 o 
   2   3  14   127458.09   129180.05   1174.76 o 
  -6   4  14    75525.58    76770.96   1138.39 o 
  -3   4  14   105542.83   105509.67    973.67 o 
   0   4  14    38604.05    39081.24   1085.32 o 
   3   4  14    33573.85    33222.01   1241.62 o 
  -8   5  14    61524.41    61995.33   1402.20 o 
  -5   5  14    73405.09    74345.11   1027.06 o 
  -2   5  14   127573.50   129195.58   1127.90 o 
   1   5  14   103064.95   105091.65   1405.01 o 
   4   5  14    55113.05    53908.20   1650.09 o 
  -7   6  14    44027.53    42488.20   1064.77 o 
  -4   6  14    75282.78    77482.45   1190.85 o 
  -1   6  14   103245.53   105156.70   1453.14 o 
   2   6  14    65132.27    66990.59   1249.24 o 
  -9   7  14    50757.21    50401.36   1511.61 o 
  -6   7  14    44073.84    42098.30    924.14 o 
  -3   7  14    33481.94    31600.63    846.54 o 
   0   7  14    15507.40    15345.77   1018.59 o 
  -8   8  14    43853.55    42565.98   1543.33 o 
  -5   8  14    61455.65    60059.41   1459.63 o 
  -2   8  14    65257.92    65161.40   1317.48 o 
  -7   9  14    50948.95    49480.09   1378.99 o 
  -4   9  14    55063.87    56986.23   1479.09 o 
   0   0  15    11929.92    12270.00    408.09 o 
   1   1  15    23779.53    25899.19    490.85 o 
  -1   2  15    24056.56    23999.65    347.73 o 
   2   2  15    11205.68    11153.17    503.62 o 
  -3   3  15    15475.38    15804.67    371.32 o 
   0   3  15     5367.55     5808.38    357.98 o 
   3   3  15     7544.70     7525.34    566.16 o 
  -5   4  15     7196.17     6669.41    365.69 o 
  -2   4  15    11077.83    11544.69    325.94 o 
   1   4  15    15107.71    15617.57    567.52 o 
   4   4  15     5215.22     3832.00    672.22 o 
  -7   5  15     4873.30     4681.84    561.80 o 
  -4   5  15     7252.35     7204.82    578.57 o 
  -1   5  15    15289.38    14753.98    501.42 o 
   2   5  15     6018.39     6364.06    518.81 o 
  -9   6  15     6068.23     6012.55    653.31 o 
  -6   6  15     4065.05     4731.87    563.37 o 
  -3   6  15     7488.33     7119.27    421.21 o 
   0   6  15     5708.36     4781.79    354.14 o 
   3   6  15     5560.04     5243.54    682.55 o 
  -8   7  15     4245.38     3058.76    604.62 o 
  -5   7  15     4846.45     4430.21    594.56 o 
  -2   7  15     6034.97     5551.05    468.46 o 
   1   7  15     3225.24     3396.89    519.66 o 
  -7   8  15     4274.80     3605.30    474.19 o 
  -4   8  15     5229.47     5310.30    698.89 o 
  -1   8  15     3238.25     3098.84    653.47 o 
  -6   9  15     6048.96     5546.35    957.48 o 
  -3   9  15     5495.84     4660.17    990.73 o 
  -1   1  16    51921.53    51616.40    600.06 o 
  -3   2  16    57256.85    57973.16    923.45 o 
   0   2  16    27786.91    27386.64    550.10 o 
  -5   3  16    52189.71    50646.15    921.66 o 
  -2   3  16    57318.46    57055.02    753.96 o 
   1   3  16     8039.01     8536.54    441.87 o 
  -7   4  16     6383.15     6058.26    589.48 o 
  -4   4  16    15426.52    15034.13    460.90 o 
  -1   4  16     7994.92     8750.78    350.03 o 
   2   4  16    49194.70    49006.30   1160.75 o 
  -9   5  16    31363.72    30607.11   1139.32 o 
  -6   5  16    40356.57    41046.51    985.70 o 
  -3   5  16    52285.26    52802.55    835.81 o 
   0   5  16    62391.64    63488.07   1126.13 o 
   3   5  16    29008.24    27594.86    985.01 o 
  -8   6  16    38103.86    38290.96   1214.47 o 
  -5   6  16    40592.39    40555.77    965.33 o 
  -2   6  16    49026.23    48700.41   1028.70 o 
   1   6  16    21946.63    21773.84    743.54 o 
  -7   7  16     5478.87     6188.91    786.11 o 
  -4   7  16     6370.00     6228.79    876.45 o 
  -1   7  16    21972.01    22211.69    785.54 o 
  -6   8  16    38205.60    38600.04   1289.39 o 
  -3   8  16    28982.04    28783.56   1013.75 o 
   0   8  16    11145.07    10044.12    768.95 o 
  -5   9  16    31236.68    32413.85   1499.82 o 
   0   1  17     5430.56     5511.27    324.92 o 
  -2   2  17      805.01     1020.43    135.82 o 
   1   2  17    19947.27    20813.22    503.91 o 
  -4   3  17      725.74      897.38    190.52 o 
  -1   3  17    20133.76    20130.51    460.70 o 
   2   3  17     2348.16     2372.69    348.72 o 
  -6   4  17     1200.22      758.36    290.26 o 
  -3   4  17      730.29     1100.93    156.17 o 
   0   4  17     7914.99     8012.99    518.29 o 
   3   4  17      803.81      399.99    313.44 o 
  -8   5  17     2173.41     2969.06    524.10 o 
  -5   5  17     8360.47     8224.01    517.86 o 
  -2   5  17     2322.38     1911.88    313.86 o 
   1   5  17     6419.81     6269.22    492.43 o 
   4   5  17     7755.63     5928.14    597.74 o 
  -7   6  17     3152.94     2775.44    564.48 o 
  -4   6  17     1200.76     1675.15    380.21 o 
  -1   6  17     6489.94     7537.65    685.25 o 
   2   6  17     7480.87     7981.87    546.55 o 
  -6   7  17     3128.83     2053.57    431.40 o 
  -3   7  17      794.34     1198.37    317.74 o 
   0   7  17     1260.40     1049.24    322.59 o 
  -5   8  17     2147.80     1273.67    369.46 o 
  -2   8  17     7418.67     6887.94    561.46 o 
  -4   9  17     7822.25     6618.17    997.85 o 
   0   0  18     6119.81     6305.99    506.95 o 
   1   1  18    27856.92    27902.12    542.43 o 
  -1   2  18    27829.79    26920.81    473.84 o 
   2   2  18    21692.95    21653.69    897.93 o 
  -3   3  18     1295.77     1465.13    221.93 o 
   0   3  18      404.01      469.60    168.65 o 
   3   3  18     1082.30     1451.18    492.94 o 
  -5   4  18     6791.98     7031.48    453.30 o 
  -2   4  18    21607.38    20763.34    488.24 o 
   1   4  18     7804.94     8213.34    494.24 o 
   4   4  18     1186.88     1380.17    363.25 o 
  -7   5  18     6254.59     6252.83    660.79 o 
  -4   5  18     6832.54     7516.52    601.51 o 
  -1   5  18     7773.24     7483.19    410.71 o 
   2   5  18     8863.82     7881.19    568.49 o 
  -6   6  18      695.69      785.77    396.83 o 
  -3   6  18     1088.82     1175.77    300.74 o 
   0   6  18     1189.29     1432.77    311.29 o 
  -8   7  18     2214.58     1764.41    415.05 o 
  -5   7  18     6276.82     7175.07    665.92 o 
  -2   7  18     8850.73     7770.55    565.21 o 
   1   7  18      748.83     1655.16    375.29 o 
  -7   8  18     2208.97     1158.44    426.36 o 
  -4   8  18     1193.17     1589.15    481.14 o 
  -1   8  18      742.32     1543.62    358.80 o 
  -1   1  19     9076.63     9179.12    310.56 o 
  -3   2  19     4419.28     5685.40    387.96 o 
   0   2  19     3692.11     3729.06    371.70 o 
  -5   3  19    12862.39    12709.71    549.10 o 
  -2   3  19     4371.35     4438.26    319.46 o 
   1   3  19     3190.39     2852.71    322.36 o 
  -7   4  19     5139.15     4376.54    665.20 o 
  -4   4  19      651.99      772.37    180.43 o 
  -1   4  19     3208.71     2843.89    250.46 o 
   2   4  19     6859.08     7071.71    490.86 o 
  -6   5  19     4426.57     4342.03    557.94 o 
  -3   5  19    13016.79    12887.61    669.20 o 
   0   5  19     2311.52     1917.62    247.21 o 
   3   5  19      451.24      852.99    272.24 o 
  -8   6  19     7883.83     7393.13    645.43 o 
  -5   6  19     4374.52     3277.97    833.09 o 
  -2   6  19     6778.25     6852.93    480.84 o 
   1   6  19     1036.87     1604.41    394.63 o 
  -7   7  19        5.36      198.03    353.71 o 
  -4   7  19     5141.07     5358.30    722.32 o 
  -1   7  19     1044.79     1278.39    299.46 o 
  -6   8  19     7976.51     7186.73    720.81 o 
  -3   8  19      455.62      354.95    582.31 o 
   0   1  20   261966.64   264086.34   1461.54 o 
  -2   2  20   110655.78   111806.86   1171.32 o 
   1   2  20    84813.45    85951.61   1183.98 o 
  -4   3  20   138797.92   139837.52   1508.19 o 
  -1   3  20    84748.34    84636.95   1152.41 o 
   2   3  20    97464.81    98130.53   1817.99 o 
  -6   4  20    93533.73    92839.19   1637.07 o 
  -3   4  20   138860.17   138315.81   1527.22 o 
   0   4  20   176306.41   177893.72   2598.04 o 
   3   4  20   122966.26   130781.62   2341.33 o 
  -8   5  20    39948.31    39666.36   1326.07 o 
  -5   5  20   100811.45    99941.90   1983.14 o 
  -2   5  20    97358.98    96693.78   1472.92 o 
   1   5  20    77718.72    77263.05   1747.70 o 
  -7   6  20    75617.77    76993.02   1978.31 o 
  -4   6  20    93714.42    95324.63   1748.19 o 
  -1   6  20    77563.97    73275.07   1333.80 o 
  -6   7  20    75652.50    76482.61   1731.50 o 
  -3   7  20   122890.85   126261.84   2342.09 o 
   0   7  20    88125.84    88556.27   1832.30 o 
  -5   8  20    40022.80    36712.07   1342.80 o 
   0   0  21    26213.66    26281.46   1154.82 o 
   1   1  21    23001.96    21105.13    723.48 o 
  -1   2  21    22729.36    22797.73    552.69 o 
   2   2  21    10104.92    10197.52    499.39 o 
  -3   3  21     5824.11     5557.72    382.78 o 
   0   3  21     8649.81     8446.74    418.17 o 
   3   3  21     6223.26     6399.70    853.23 o 
  -5   4  21    16173.05    17445.42   1461.51 o 
  -2   4  21    10214.57    10724.05    458.61 o 
   1   4  21    15440.55    16876.94    682.55 o 
   4   4  21     5611.79     5808.33   1539.05 o 
  -7   5  21     9821.06     7962.77   1108.08 o 
  -4   5  21    16032.98    14436.03    745.51 o 
  -1   5  21    15330.74    15505.91    638.91 o 
   2   5  21     4707.42     3696.79    720.67 o 
  -6   6  21     9210.48    10867.61    816.65 o 
  -3   6  21     6261.49     5355.78    553.61 o 
   0   6  21    13007.38    12324.12    641.87 o 
  -5   7  21     9842.73     9421.76    889.90 o 
  -2   7  21     4723.81     5068.50    706.97 o 
  -1   1  22    10415.48    10349.80    566.21 o 
  -3   2  22     1558.49     2271.98    346.45 o 
   0   2  22      696.25      640.89    288.10 o 
  -5   3  22     2178.20     1732.48    364.37 o 
  -2   3  22     1568.49     1496.57    316.37 o 
   1   3  22    11005.07    10244.39    497.94 o 
  -7   4  22    18792.59    19651.48   1224.99 o 
  -4   4  22    16099.97    15908.58    762.36 o 
  -1   4  22    11031.51    10932.55    670.25 o 
   2   4  22     5744.52     6696.73    798.32 o 
  -6   5  22      732.40      450.21    312.39 o 
  -3   5  22     2181.64     1787.10    505.81 o 
   0   5  22      480.11     1134.70    447.24 o 
  -5   6  22      723.93      816.39    343.89 o 
  -2   6  22     5723.66     7243.64    950.53 o 
   1   6  22     4265.18     3602.64    509.98 o 
  -4   7  22    18800.45    18563.70   1234.10 o 
  -1   7  22     4263.88     4464.24    557.23 o 
   0   1  23      193.75      483.75    165.95 o 
  -2   2  23     1326.97     1151.07    229.65 o 
   1   2  23     7047.97     6815.76    532.14 o 
  -4   3  23     1569.62      943.73    266.67 o 
  -1   3  23     7081.98     6183.32    379.91 o 
   2   3  23     3862.77     3887.82    462.02 o 
  -6   4  23     3414.90     2137.59    759.58 o 
  -3   4  23     1551.03     1489.56    444.08 o 
   0   4  23      200.23      492.03    172.18 o 
   3   4  23      861.60      802.24    520.96 o 
  -5   5  23        3.15      123.46    348.44 o 
  -2   5  23     3843.04     3231.31    559.18 o 
   1   5  23     1324.10     1100.91    283.23 o 
  -4   6  23     3441.73     3065.47    522.35 o 
  -1   6  23     1309.26     1947.62    424.63 o 
  -3   7  23      856.59      936.82    356.74 o 
   0   0  24     1762.46     2251.62   1140.00 o 
   1   1  24     8568.17     8195.21    704.82 o 
  -1   2  24     8540.51     8245.63    464.79 o 
   2   2  24     7140.15     7371.76    573.87 o 
  -3   3  24     4095.05     4128.58    494.19 o 
   0   3  24      360.86     7736.41   5085.63 o 
   3   3  24      562.80      598.81    356.27 o 
  -5   4  24     6642.81     6518.01    734.58 o 
  -2   4  24     7072.58     7026.24    520.42 o 
   1   4  24     5283.15     5706.16    716.07 o 
  -4   5  24     6660.69     7235.87    685.45 o 
  -1   5  24     5274.00     4068.63    753.92 o 
  -3   6  24      567.99     1410.91    349.34 o 
  -1   1  25    10865.43    11231.29    538.25 o 
  -3   2  25     9042.93     8482.80    619.46 o 
   0   2  25    13466.16    13702.17    748.99 o 
  -5   3  25     9295.70     9195.13   1357.15 o 
  -2   3  25     9115.53     9303.41    539.72 o 
   1   3  25    14007.90    12364.97    684.68 o 
  -4   4  25     8035.24     8179.64   1283.78 o 
  -1   4  25    13906.66    13860.76    688.24 o 
   2   4  25     6939.25     7386.60    658.18 o 
  -6   5  25    14319.17    13355.79   1072.72 o 
  -3   5  25     9215.10    10198.13    784.59 o 
   0   5  25     5260.79     6146.29    955.72 o 
  -5   6  25    14486.99    14209.02    836.32 o 
  -2   6  25     6989.26     6406.95    701.47 o 
   0   1  26    84033.16    84166.34   1524.43 o 
  -2   2  26    92309.51    91436.64   1619.19 o 
   1   2  26   125506.88   128552.59   1972.48 o 
  -4   3  26    55986.60    56186.14   1636.24 o 
  -1   3  26   125608.81   126171.51   1909.25 o 
   2   3  26    92920.70    93377.27   1776.45 o 
  -3   4  26    55938.06    56691.96   2041.60 o 
   0   4  26    57062.06    54406.99   1594.21 o 
  -5   5  26    85168.59    83824.91   2688.27 o 
  -2   5  26    93014.09    97172.02   2329.54 o 
   0   0  27     5379.59     3003.31    911.72 o 
   1   1  27     8481.96     9247.96    667.74 o 
  -1   2  27     8578.54     8385.92    571.59 o 
   2   2  27    15680.08    15447.13    941.33 o 
  -3   3  27     9767.39     9488.92    997.76 o 
   0   3  27     5212.12     7406.93    794.87 o 
  -5   4  27     5830.99     5484.57    708.12 o 
  -2   4  27    15494.10    15799.87    935.79 o 
   1   4  27     5073.97     6015.75   1231.97 o 
  -4   5  27     5898.86     6485.48    858.84 o 
  -1   5  27     5128.98     6352.42    890.51 o 
  -1   1  28     4202.47     4115.10    728.99 o 
  -3   2  28     3817.10     2781.01    429.64 o 
   0   2  28      749.65      888.24    308.50 o 
  -2   3  28     3790.97     3035.56    804.90 o 
   1   3  28     4926.00     4070.67    818.20 o 
  -4   4  28    10070.76    10380.69    846.36 o 
  -1   4  28     4903.60     5134.42    658.18 o 
   0   1  29     1006.94     1605.94    446.63 o 
  -2   2  29     5373.61     4915.86    626.39 o 
   1   2  29     6445.33     5911.65    622.02 o 
  -1   3  29     6388.63     6271.75    584.21 o 
   0   0  30    11494.95    12435.22   1575.04 o 
   1   1  30     4165.21     5171.67    749.34 o 
  -1   2  30     4158.07     4444.31    614.67 o 
  -1   1  31     7446.90     8856.09   1428.27 o 
                                                 
